# Supplementary material for: Electro-Conductive Modification of Polyvinylidene Fluoride Membrane for Electrified Wastewater Treatment: Optimization and Antifouling Performance
Source: Membranes (Basel). 2024 Dec 24;15(1):1. doi: 10.3390/membranes15010001 (PMC11767159; doi:10.3390/membranes15010001)
Supplement: Supplementary file 1 [file membranes-15-00001-s001.zip]

Archive with 1 entries (1 files):
- membranes-3357564-supplementary.pdf
